# Supplementary material for: Impact of microvessel patterns and immune status in NSCLC: a non-angiogenic vasculature is an independent negative prognostic factor in lung adenocarcinoma
Source: Front Oncol. 2023 Apr 26;13:1157461. doi: 10.3389/fonc.2023.1157461 (PMC10169734; doi:10.3389/fonc.2023.1157461)
Supplement: Supplementary file 4 [file Table_1.xlsx]

## Sheet: Supplementary Table 1
Supplementary Table 1: List of markers previously studied in the same cohort. Most markers were analyzed in a TMA (tissue microarray) material representing the initial cohort of 335 patients surgically treated between 1990 and 2005. Markers in bold represent analyses performed after the the cohort was expanded by 218 patients treated between 2005 and 2011. Publications are referenced in the main …
	Tumor (_T)	Stroma (_S)	Tumor + stroma (_TS)	Abbreviation/alternative name
Immunity
1	CD3	CD3	CD3	Pan-lymphocyte
2	CD4	CD4	CD4	T helper cell
3	CD45RO	CD45RO	CD45RO	T memory cell
4	CD8	CD8	CD8	T cytotoxic cell
5	CD20	CD20	CD20	B cell
6	PD-1	PD-1		Programmed death-1 receptor
7	PD-L1	PD-L1		Programmed death-1 ligand
8	CTLA-4	CTLA-4		Cytotoxic T lymphocyte associated protein 4
9	CD66b	CD66b		Tumor associated neutrophile cell
10		TILs*		Tumor infiltrating cells (assessed by HE)
11	HLA-DR	HLA-DR		Tumor infiltrating macrophage (M1) (double staining with CD68)
12	CD163	CD163		Tumor infiltrating macrophage (M2) (double staining with CD68)
13	CD204	CD204		Tumor infiltrating macrophage (M2) (double staining with CD68)
14	CD68	CD68		Tumor infiltrating macrophages (M1 + M2) (double staining with CK)
15	CSF1R	CSF1R		Colony stimulating factor 1 receptor, monocytes/myeloid dendrittic cells
16	MCSF	MCSF		Macrophage colony-stimulating factor
17	CD56	CD56		Natural killer cell
18	CD1A	CD1A		Dendrittic cell
19	CD138	CD138		Precursor B/plasma cell
20		CD117		Mast cell
21	CXCL16	CXCL16		Chemokine CXC motif ligand 16
22	CXCR6			Chemokine CXC motif receptor 6
Angiogenesis
1	VEGF-A	VEGF-A		Vascular endothelial growth factor A
2	VEGF-C	VEGF-C		Vascular endothelial growth factor C
3	VEGF-D	VEGF-D		Vascular endothelial growth factor D
4	VEGFR-1	VEGFR1		Vascular endothelial growth factor receptor 1
5	VEGFR-2	VEGFR2		Vascular endothelial growth factor receptor 2
6	VEGFR-3	VEGFR3		Vascular endothelial growth factor receptor 3
7	MVD	MVD		Microvessel density (assessed by CD34 IHC)
8	PDGF-A	PDGF-A		Platelet-derived growth factor A
9	PDGF-B	PDGF-B		Platelet-derived growth factor B
10	PDGF-C	PDGF-C		Platelet-derived growth factor C
11	PDGF-D	PDGF-D		Platelet-derived growth factor D
12	D240	D240		Podoplanin
13	PDGFRα	PDGFRα		Platelet-derived growth factor receptor alpha
14		PDGFRβ		Platelet-derived growth factor receptor beta
15	FGF2	FGF2		Fibroblast growth factor 2
16	FGFR1	FGFR1		Fibroblast growth factor receptor 1
17	Notch1			Neurogenic locus notch homolog protein 1
18	Notch4	Notch4		Neurogenic locus notch homolog protein 4
19	Jagged1	Jagged1		Jagged 1
20	DLL4	DLL4		Delta ligand 4
21	Ang1	Ang1		Angiopoietin 1
22	Ang2	Ang2		Angiopoietin 2
23	Ang4	Ang4		Angiopoietin 4
24	Tie2	Tie2		Angiopoietin 1 receptor
25	MMP2	MMP2		Matrix metalloproteinase 2
26	MMP7			Matrix metalloproteinase 7
27	MMP9	MMP9		Matrix metalloproteinase 9
28	miR126			Micro RNA 126
29	miR182b			Micro RNA 182b
30	miR155	miR155		Micro RNA 155
Hypoxia/metabolism
1	HIF1	HIF1		Hypoxia inducible factor 1
2	HIF2	HIF2		Hypoxia inducible factor 2
3	GLUT1			Glucose transporter 1
4	LDH5	LDH5		Lactate dehydrogenase 5
5	CAIX			Carbonate dehydratase IX
6	PHD1			Prolyl hydroxylase domain containing protein 1
7	PHD2			Prolyl hydroxylase domain containing protein 2
8	PHD3			Prolyl hydroxylase domain containing protein 3
9	FIH			Factor inhibiting HIF-1
10	MCT1	MCT1		Monocarboxylate transporter 1
11	MCT2	MCT2		Monocarboxylate transporter 2
12	MCT3	MCT3		Monocarboxylate transporter 3
13	MCT4	MCT4		Monocarboxylate transporter 4
14	miR210	miR210		Micro RNA 210
