# Supplementary material for: Impact of microvessel patterns and immune status in NSCLC: a non-angiogenic vasculature is an independent negative prognostic factor in lung adenocarcinoma
Source: Front Oncol. 2023 Apr 26;13:1157461. doi: 10.3389/fonc.2023.1157461 (PMC10169734; doi:10.3389/fonc.2023.1157461)
Supplement: Supplementary file 5 [file Table_2.xlsx]

## Sheet: Sheet1
Supplementary table 2: Microvessel patterns as predictors of disease-specific survival in NSCLC patients and in LUSC and LUAD histological subgroups (Univariate analyses; Log Rank test; Unadjusted Proportional HRs). N=484.
	All patients					LUSC					LUAD
	N	5 year DSS (%)	Median DSS (m)	HR (95% CI)	p	N	5 year DSS (%)	Median DSS (m)	HR (95% CI)	p	N	5 year DSS (%)	Median DSS (m)	HR (95% CI)	p
Basal angiogenic*					.79					.67					.70
None (<5%)	227	189	58	1		60	68	NR	1		164	54	85	1
Any (≥5%)	257	235	62	.96 (.72-1.28)		202	65	235	1.12 (.67-1.88)		51	51	75	1.10 (.69-1.74)
Diffuse angiogenic*					.80					.38					.77
None (<5%)	210	189	59	1		138	61	NR	1		70	58	98	1
Any (≥5%)	274	235	60	.96 (.72-1.29)		124	70	235	.83 (.54-1.27)		145	51	67	1.07 (.70-1.63)
Papillary angiogenic*					.25					.09					.18
None (<5%)	416	189	59	1		256	65	NR	1		153	50	59	1
Any (≥5%)	68	NR	66	.78 (.51-1.19)		6	100	235	.05 (0-9.4)		62	63	NR	.73 (.46-1.16)
Non-angiogenic alveolar*					.094					.91					.058
None (<5%)	224	235	65	1		145	66	235	1		76	61	NR	1
Any (≥5%)	260	104	65	1.28 (.96-1.72)		117	65	NR	.98 (.64-1.49)		139	50	57	1.52 (.97-2.36)
Non-angiogenic alveolar*					.019					.79					.009
0-10%	325	64	235	1		203	65	235	1		117	61	NR	1
>10%	159	52	73	1.43 (1.07-1.91)		59	66	NR	.93 (.55-1.57)		98	45	54	1.70 (1.14-2.53)
Predominant pattern**					.24					.87					.12
Basal angiogenic	194	62	235	1		163	63	235	1		29	61	98	1
Diffuse angiogenic	167	61	NR	.97 (.69-1.37)	.86	70	67	105	1.0 (.62-1.63)	.99	93	56	NR	.91 (.48-1.75)	.78
Papillary angiogenic	38	65	NR	.84 (.46-1.51)	.56	4	100	NR	NR	.97	34	60	NR	.91 (.41-1.99)	.81
Non-angiogenic alveolar	85	50	57	1.37 (.94-2.00)	.10	25	73	NR	.7 (.30-1.62)	.41	59	43	45	1.53 (.78-2.93)	.20
Predominant angio vs non-angio**					0.046					.43					.017
Angiogenic MVPs	399	62	235	1		235	65	235	1		156	58	NR	1
Non-angiogenic alveolar MVP	85	50	57	1.41 (1.01-1.99)		25	73	NR	.72 (.31-1.64)		59	43	45	1.65 (1.1-2.48)
* Separate univariate analyses for each microvessel pattern. **Combined analysis, one predominant MVP per tumor. Abbreviations: DSS, disease-specific survival; HR, LUAD, lung adenocarcinoma. LUSC, lung squamous cell carcinoma; hazard ratio, m, months; MVP, microvessel pattern; NR, not reached.
