# Supplementary material for: Impact of microvessel patterns and immune status in NSCLC: a non-angiogenic vasculature is an independent negative prognostic factor in lung adenocarcinoma
Source: Front Oncol. 2023 Apr 26;13:1157461. doi: 10.3389/fonc.2023.1157461 (PMC10169734; doi:10.3389/fonc.2023.1157461)
Supplement: Supplementary file 6 [file Table_3.xlsx]

## Sheet: Sheet1
Supplementary table 3: Results of Cox Regression analysis summarizing significant independent prognostic factors for DSS in all patients and LUSC and LUAD histological subgroups.
	Original model
	All patients		LUSC		LUAD
	HR (95% CI)	p	HR (95% CI)	p	HR (95% CI)	p
Sex		.0009		.069		.006
female	1		1		1
male	1.67 (1.23-2.26)		1.57 (.97-2.55)		1.74 (1.17-2.59)
Smoking		.012		.168		.032
never	1		1		1
former	.43 (.22-.85)		.42 (.15-1.21)		.43 (.18-1.01)
present	.38 (.20-.72)		.37 (.13-1.05)		.33 (.14-.79)
ECOG perf.status		.013		.013		.060
0	1		1		1
1	1.47 (1.11-1.94)		1.78 (1.17-2.72)		1.36 (.91-2.04)
2	1.67 (.93-2.99)		1.45 (.63-3.33)		2.95 (1.05-5.90)
Pathological stage		<.0001		<.0001		<.0001
Stage I	1		1		1
Stage II	1.55 (1.10-2.17)		1.35 (.83-2.19)		1.95 (1.21-3.15)
Stage IIIA	3.68 (2.61-5.17)		4.00(2.47-6.50)		3.95 (2.43-6.44)
Histological subgroups		.057
LUSC	1
LUAD	1.38 (1.04-1.82)
Other	.64 (.15-2.63)
Differentiation		.012		.047		.018
Well	1		1		1
Moderate	1.54 (.93-2.54)		1.02 (.48-2.18)		2.39 (1.24-4.62)
Poor	2.01(1.23-3.30)		1.67 (.78-3.58)		2.50 (1.30-4.80)
Vascular infiltration		.002		.005		.14
No	1		1		1
Yes	1.78 (1.28-2.47)		1.97 (1.23-3.16)		1.54 (.94-2.51)
	Model including NAA "none vs any"
Non-angiogenic alveolar		.018		.93		.012
None (<5%)	1		1		1
Any (≥5%)	1.44 (1.06-1.94)		.98 (.63-1.53)		1.84 (1.14-2.96)
	Model including NAA "0-10% vs >10%"
Non-angiogenic alveolar		.040		.83		.015
0-10%	1		1		1
>10%	1.36 (1.01-1.83)		.95 (.62-1.47)		1.78 (1.21-2.83)
	Model including "predominant angio vs non-angio"
Predominant angio vs non-angio		.004		.37		.001
Angiogenic MVP	1		1		1
Nonangiogenic MVP	1.69 (1.18-2.42)		.65 (.26-1.66)		2.09 (1.34-3.27)
Note: bold numbers are significant. Abbreviations: CI, confidence interval; HR, hazard ratio; DSS, disease-specific survival; ECOG perf. status, Eastern Cooperative Oncology Group performance status; LUAD, lung adenocarcionma; LUSC, lung squamous cell carcinoma; NSCLC, non-small cell lung carcinoma.
